# Supplementary material for: Shade provision and its influence on water intake and drinking behaviour of Nellore cattle in feedlot in a tropical environment
Source: PLoS One. 2025 Sep 12;20(9):e0331238. doi: 10.1371/journal.pone.0331238 (PMC12431413; doi:10.1371/journal.pone.0331238)
Supplement: S1 File — (XLSX) [file pone.0331238.s001.xlsx]

## Sheet: Supplement A - Spearan's correl
Shade provision and its influence on water intake and drinking behaviour of Nellore cattle in feedlot in a tropical environment
M. Jordana Rivero, Julio C. Pascale Palhares, Taisla Inara Novelli, Luciane Silva Martello, Simón Pérez-Márquez, Andrew S. Cooke
Spearman's correlations coefficients and their p-values among all the meteorological variables and the drinking behaviour variables of Nellore steers with and without access to shade in a tropical feedlot.
	Visits				Intake/visit				Intake/day
	Shade (+S)		No shade (-S)		Shade (+S)		No shade (-S)		Shade (+S)		No shade (-S)
	r	p	r	p	r	p	r	p	r	p	r	p
Mean air temp	0.463841	1.00345e-05	0.473057	6.29739e-06	-0.0670837	0.546793	-0.022837	0.83763	0.617019	5.24293e-10	0.54177	1.22861e-07
Max air temp	0.576203	1.19952e-08	0.577607	1.0847e-08	-0.172456	0.118989	-0.122542	0.269749	0.681745	1.296e-12	0.616465	5.48696e-10
Mean black globe temp	0.460144	1.20517e-05	0.482512	3.8495e-06	-0.0041875	0.970029	0.0505229	0.65012	0.657365	1.4759e-11	0.600482	1.9652e-09
Max black globe temp	0.352329	0.00108844	0.40554	0.000142719	0.0690792	0.534903	0.0825235	0.458276	0.558479	4.10573e-08	0.53688	1.67452e-07
Mean relative humidity	-0.739421	1e-15	-0.693353	3.74e-13	0.416502	8.98428e-05	0.345137	0.00139611	-0.669032	4.741e-12	-0.608707	1.02832e-09
Max relative humidity	-0.816655	0	-0.702785	1.31e-13	0.506381	1.03885e-06	0.468883	7.78975e-06	-0.708548	6.7e-14	-0.573957	1.40757e-08
Total rainfall	-0.664689	7.278e-12	-0.585708	6.01323e-09	0.20417	0.0641088	0.182795	0.098117	-0.674708	2.678e-12	-0.577087	1.12591e-08
Mean windspeed	0.0269575	0.808847	0.00966752	0.930877	0.0499139	0.654066	0.0216406	0.846029	0.0447504	0.687894	0.00161622	0.98843
Max windspeed	-0.0749415	0.500729	0.0123547	0.911732	0.0221023	0.842785	-0.0308551	0.781852	-0.121301	0.274666	-0.0284203	0.798688
Mean solar radiation	0.362173	0.000766796	0.366431	0.000656709	0.0554763	0.618391	0.168444	0.127953	0.525104	3.46071e-07	0.51484	6.37385e-07
Max solar radiation	-0.227051	0.038998	-0.0792232	0.476507	0.538597	1.50283e-07	0.549387	7.51007e-08	0.120562	0.277622	0.170604	0.123065
Mean THI	0.251068	0.022053	0.267478	0.014501	0.127409	0.251039	0.127262	0.251591	0.48304	3.74354e-06	0.386109	0.000311985
Max THI	0.235857	0.0318285	0.297468	0.00631277	0.202552	0.0662926	0.196108	0.0755955	0.530288	2.52252e-07	0.467843	8.21011e-06
